# Supplementary material for: Effect of Supplemental Light for Leaves Development and Seed Oil Content in Brassica napus
Source: Genes (Basel). 2024 Oct 24;15(11):1371. doi: 10.3390/genes15111371 (PMC11594260; doi:10.3390/genes15111371)
Supplement: Supplementary file 1 [file genes-15-01371-s001.zip]

Archive with 1 entries (1 files):
- genes-3199847-supplementary.pdf
